# Supplementary material for: Effect of Chokeberry (Aronia melanocarpa) Extracts on the Physicochemical Properties of Wheat Starch Pastes and Gels Stored Under Refrigerated Conditions
Source: Molecules. 2025 Oct 28;30(21):4213. doi: 10.3390/molecules30214213 (PMC12609101; doi:10.3390/molecules30214213)
Supplement: Supplementary file 1 [file molecules-30-04213-s001.zip]

Archive with 1 entries (1 files):
- molecules-3923683-supplementary.xlsx
