# Supplementary material for: Effect of Chokeberry (Aronia melanocarpa) Extracts on the Physicochemical Properties of Wheat Starch Pastes and Gels Stored Under Refrigerated Conditions
Source: Molecules. 2025 Oct 28;30(21):4213. doi: 10.3390/molecules30214213 (PMC12609101; doi:10.3390/molecules30214213)
Supplement: Supplementary file 1 [file molecules-30-04213-s001.zip › molecules-3923683-supplementary.xlsx]

## Sheet: Table S1
Table 1S Tentative classification of polyphenols in chokeberry methanol-water extracts. The tandem mass spectrometry data were used for unsupervised prediction.
No.	ClassyFire (subclass)*	ClassyFire (subclass probability)	NPC (class)**	NPC (class probability)	Standard used for quantification	Retention time (min)	Coumpound formula	Concentration ± SD (mg/100 g)
1	Alcohols and polyols (Neochlorogenic acid)	0.998	Cinnamic acids and derivatives	0.987	Chlorogenic acid	2.42	C16H18O9	123.51 ± 4.16
2	Flavonoid glycosides	0.978793	Dihydroflavonols	0.919651	Rutin	2.46	C21H22O12	9.58 ± 0.54
3	Flavonoid glycosides (Cyanidin-3-glucoside)	0.954	Anthocyanins	0.941	Cyanidin-3-glucoside	2.51	C21H21O11	63.87 ± 2.29
4	Flavonoid glycosides	0.89756	Flavones	0.577118	Rutin	2.82	C21H20O11	4.51 ± 0.50
5	Hydroxycinnamic acids and derivatives	0.897643	Cinnamic acids and derivatives	0.92003	p-Coumaric acid	3.58	C16H18O8	2.12 ± 0.26
6	Hydroxycinnamic acids and derivatives	0.900923	Cinnamic acids and derivatives	0.919997	p-Coumaric acid	3.78	C16H18O8	2.21 ± 0.14
7	Carbohydrates and carbohydrate conjugates	0.999079	Cinnamic acids and derivatives	0.913857	p-Coumaric acid	3.95	C15H18O8	1.02 ± 0.05
8	Flavonoid glycosides (Cyanidin-3-pentoside)	0.941	Anthocyanins	0.933	Cyanidin-3-glucoside	4.12	C21H21O11	21.66 ± 1.25
9	Alcohols and polyols (Chlorogenic acid)	0.999221	Cinnamic acids and derivatives	0.977156	Chlorogenic acid	4.29	C16H18O9	190.46 ± 11.53
10	Benzoic acids and derivatives (4-Hydroxybenzoic acid)	0.952783	Simple phenolic acids	0.828139	4-Hydroxybenzoic acid	4.37	C7H6O3	0.08 ± 0.01
11	Benzoic acids and derivatives	0.989363	Simple phenolic acids	0.956434	4-Hydroxybenzoic acid	4.63	C8H8O4	4.88 ± 0.20
12	Benzoic acids and derivatives	0.990188	Simple phenolic acids	0.975298	4-Hydroxybenzoic acid	4.64	C11H14O5	6.57 ± 0.19
13	Flavonoid glycosides	0.975247	Flavonols	0.9115	Rutin	4.81	C20H18O10	23.40 ± 1.44
14	Flavonoid glycosides	0.945503	Flavanones	0.950991	Rutin	5.32	C27H32O15	0.69 ± 0.04
15	Hydroxycinnamic acids and derivatives	0.819861	Cinnamic acids and derivatives	0.850226	Ferulic acid	5.51	C16H20O9	2.07 ± 0.09
16	Hydroxycinnamic acids and derivatives (Caffeic acid)	0.985937	Cinnamic acids and derivatives	0.987246	Caffeic acid	5.92	C9H8O4	0.07 ± 0.00
17	Biflavonoids and polyflavonoids	0.882893	Proanthocyanins	0.988609	Catechin	6.48	C30H26O12	9.96 ± 0.13
18	Flavans (Epicatatechin)	0.996035	Flavan-3-ols	0.999982	Catechin	7.4	C15H14O6	32.43 ± 0.54
19	Hydroxycinnamic acids and derivatives	0.905746	Cinnamic acids and derivatives	0.924296	p-Coumaric acid	8.14	C16H18O8	4.30 ± 0.24
20	Flavonoid glycosides (Cyanidin-3-pentoside)	0.994	Anthocyanins	0.964	Cyanidin-3-glucoside	8.21	C20H19O10	2.51 ± 0.13
21	Flavonoid glycosides	0.846214	Flavones	0.793543	Rutin	9.85	C27H30O15	6.46 ± 0.86
22	Flavonoid glycosides	0.991073	Flavones	0.218965	Rutin	10.26	C21H20O11	1.44 ± 0.27
23	Alcohols and polyols	0.999396	Cinnamic acids and derivatives	0.962618	Chlorogenic acid	10.38	C17H20O9	2.08 ± 0.38
24	Hydroxycinnamic acids and derivatives	0.991189	Simple coumarins	0.93432	Caffeic acid	10.47	C10H8O2	0.10 ± 0.01
25	Flavans	0.991519	Flavan-3-ols	0.711044	Quercetin	10.89	C15H12O7	1.96 ± 0.02
26	Flavonoid glycosides	0.994538	Flavones	0.949252	Rutin	10.93	C26H28O15	0.39 ± 0.05
27	Hydroxycinnamic acids and derivatives (p-Coumaric acid)	0.971062	Cinnamic acids and derivatives	0.958893	p-Coumaric acid	11.06	C9H8O3	0.18 ± 0.01
28	Alcohols and polyols	0.999195	Cinnamic acids and derivatives	0.997202	Chlorogenic acid	11.11	C16H16O8	17.18 ± 0.17
29	Flavonoid glycosides	0.999897	Flavonols	0.999628	Rutin	11.52	C33H40O21	0.93 ± 0.00
30	Hydroxyflavonoids	0.999191	Flavan-3-ols	0.999853	Rhamnetin	11.61	C15H14O5	0.08 ± 0.00
31	Flavonoid glycosides	0.987759	Flavones	0.955877	Rutin	12.58	C26H28O14	0.63 ± 0.00
32	Flavonoid glycosides	0.975	Flavonols	0.987166	Rhamnetin	12.71	C27H30O16	3.13 ± 0.13
33	Flavonoid glycosides	0.996872	Flavonols	0.999051	Rutin	13.78	C26H28O16	28.98 ± 3.55
34	Flavonoid glycosides	0.915131	Flavones	0.899966	Rutin	14.15	C21H20O10	0.18 ± 0.02
35	Flavonoid glycosides	0.992714	Flavanones	0.938488	Rutin	14.27	C21H20O12	11.27 ± 1.73
36	Flavonoid glycosides	0.998195	Flavonols	0.99934	Rutin	14.66	C27H30O16	35.76 ± 6.47
37	Flavonoid glycosides (Rutin)	0.988937	Flavonols	0.992619	Rutin	14.87	C27H30O16	47.54 ± 1.48
38	Biflavonoids and polyflavonoids	0.884351	Proanthocyanins	0.988203	Catechin	15.14	C30H26O12	0.59 ± 0.01
39	Chalcones and dihydrochalcones	0.938743	Chalcones	0.711891	Naringenin	15.21	C27H34O15	1.40 ± 0.04
40	Flavonoid glycosides	0.998075	Flavonols	0.997261	Rutin	15.27	C21H18O13	0.16 ± 0.01
41	Flavonoid glycosides	0.945621	Flavones	0.564825	Rutin	15.44	C26H28O15	2.05 ± 0.04
42	Flavonoid glycosides	0.991997	Flavonols	0.993198	Rutin	15.9	C27H30O16	2.89 ± 0.34
43	Flavonoid glycosides	0.982358	Flavonols	0.953759	Rutin	16.49	C27H30O15	2.22 ± 0.09
44	Flavonoid glycosides	0.998942	Flavonols	0.994862	Rutin	16.51	C24H22O15	0.70 ± 0.01
45	Flavonoid glycosides	0.990416	Flavanones	0.950687	Rutin	16.83	C21H22O10	0.62 ± 0.01
46	Flavonoid glycosides	0.997352	Flavonols	0.998655	Rutin	16.93	C28H32O16	3.46 ± 0.46
47	Alcohols and polyols	0.994736	Cinnamic acids and derivatives	0.974314	Chlorogenic acid	16.95	C25H24O12	3.31 ± 0.45
48	Flavonoid glycosides	0.995826	Flavonols	0.996347	Rutin	17.52	C22H22O12	0.77 ± 0.09
49	Flavonoid glycosides	0.98828	Flavones	0.990975	Rutin	18.08	C23H24O12	0.03 ± 0.00
50	Flavonoid glycosides	0.988315	Chalcones	0.845252	Rutin	18.41	C21H24O10	1.51 ± 0.12
51	Flavonoid glycosides	0.98435	Flavones	0.921425	Rutin	18.46	C21H20O10	0.05 ± 0.00
52	Flavonoid glycosides	0.993592	Flavonols	0.486411	Rutin	18.7	C21H20O11	0.14 ± 0.00
53	Chalcones and dihydrochalcones	0.907381	Chalcones	0.875164	Naringenin	19.42	C15H12O5	0.15 ± 0.01
54	Hydroxyflavonoids (Eriodictyol)	0.9856	Flavanones	0.96927	Rhamnetin	21.02	C15H12O6	0.71 ± 0.01
55	Flavonoid glycosides	0.999294	Flavonols	0.999419	Rutin	21.79	C30H26O14	0.84 ± 0.05
56	Flavones (Quercetin)	0.998364	Flavonols	0.963831	Quercetin	22.33	C15H10O7	3.21 ± 0.02
57	Hydroxyflavonoids	0.99203	Flavones	0.971567	Rhamnetin	22.51	C15H10O6	0.11 ± 0.01
58	Chalcones and dihydrochalcones	0.927548	Chalcones	0.951919	Naringenin	23.1	C15H12O4	0.19 ± 0.00
59	Flavones	0.964263	Flavonols	0.907972	Quercetin	26.79	C15H10O6	0.05 ± 0.00
60	O-methylated flavonoids	0.947475	Flavonols	0.714097	Rhamnetin	27.51	C16H12O7	0.08 ± 0.00
61	Flavones (Rhamnetin)	0.978	Flavonols	0.845	Rhamnetin	31.52	C16H12O7	0.28 ± 0.01
62	O-methylated flavonoids	0.712991	Flavones	0.990923	Rhamnetin	32.8	C16H12O5	0.02 ± 0.00
*/**Predictions based on MS/MS spectra molecular fingerprints (the CSI:FingerID web service) were used by the CANOPUS algorithm to predict compound classes without involving any database search (https://github.com/sirius-ms/sirius)
*ClassyFire class (DOI: 10.1186/s13321-016-0174-y)
**Natural Product class (DOI: 10.1021/acs.jnatprod.1c00399)
